# Supplementary material for: Adjusting for covariates and assessing modeling fitness in machine learning using MUVR2
Source: Bioinform Adv. 2024 Apr 4;4(1):vbae051. doi: 10.1093/bioadv/vbae051 (PMC11031361; doi:10.1093/bioadv/vbae051)
Supplement: vbae051_Supplementary_Data [file vbae051_supplementary_data.zip]

Archive with 2 entries (2 files):
- Revised_Supplemental_material_cleaned.docx
- Revised_tutorial_cleaned.docx
